# Supplementary material for: Integration of Moderation and Mediation in a Latent Variable Framework: A Comparison of Estimation Approaches for the Second-Stage Moderated Mediation Model
Source: Front Psychol. 2020 Sep 10;11:2167. doi: 10.3389/fpsyg.2020.02167 (PMC7511593; doi:10.3389/fpsyg.2020.02167)
Supplement: Supplementary file 1 [file Data_Sheet_1.ZIP]

Archive with 12 entries (9 files):
- r_code_sub/
- r_code_sub/data_gen/
- r_code_sub/data_gen/data_gen.R
- r_code_sub/data_gen/def_con.R
- r_code_sub/data_gen/true.R
- r_code_sub/mplus_gen/
- r_code_sub/mplus_gen/write_mplus_cpi.r
- r_code_sub/mplus_gen/write_mplus_lms.r
- r_code_sub/mplus_gen/write_mplus_reg.r
- r_code_sub/mplus_gen/write_mplus_upi.r
- r_code_sub/Readme.pdf
- r_code_sub/results_extract.r
