# Supplementary material for: Integration of Moderation and Mediation in a Latent Variable Framework: A Comparison of Estimation Approaches for the Second-Stage Moderated Mediation Model
Source: Front Psychol. 2020 Sep 10;11:2167. doi: 10.3389/fpsyg.2020.02167 (PMC7511593; doi:10.3389/fpsyg.2020.02167)
Supplement: Supplementary file 1 [file Data_Sheet_1.ZIP › r_code_sub/data_gen/data_gen.R]

library(MASS)
library(stats)


set.seed(1)

source("def_con.R")
source("true.R")
setwd(wd)


## Type: different distribution
for(rep in 1:NR){ 
   
   A<-rnorm(N, 0, sqrt(var_A)) 
   theta<-MU_A+LY_A%*%A
   for(i in 1:N) Y[1:P1,i]<-mvrnorm(1, mu=theta[,i], Sigma=PSX_A)
   
   B<-coef_AB*A+rnorm(N, 0, sqrt(var_B))
   theta<-MU_B+LY_B%*%B
   if(Type == 1)
      for(i in 1:N) 
         Y[(P1+1):(P1+P2),i]<-mvrnorm(1, mu=theta[,i], Sigma=PSX_B)

   if(Type == 2)
      for(i in 1:N){
         error <- runif(P2, 0, 1)
         Y[(P1+1):(P1+P2),i]<-theta[,i]+error
      }

   if(Type == 3)
      for(i in 1:N){
         error <- rt(P2, 5)/sqrt(rchisq(P2, 5)/3)
         Y[(P1+1):(P1+P2),i]<-theta[,i]+error
      }
 
   if(Type == 4)
      for(i in 1:N){
         error <- rt(P2, 5)/(rchisq(P2, 5)/3)
         Y[(P1+1):(P1+P2),i]<-theta[,i]+error
      }

   if(Type == 5)
      for(i in 1:N){
         error <- rchisq(P2, 1)
         Y[(P1+1):(P1+P2),i]<-theta[,i]+error
      }

   D<-rnorm(N, 0, sqrt(var_D))
   theta<-MU_D+LY_D%*%D
   if(Type == 1)
      for(i in 1:N) 
         Y[(P1+P2+1):(P1+P2+P3),i]<-mvrnorm(1, mu=theta[,i], Sigma=PSX_D)

   if(Type == 2)
      for(i in 1:N){
         error <- runif(P3, 0, 1)
         Y[(P1+P2+1):(P1+P2+P3),i]<-theta[,i]+error
      }

   if(Type == 3)
      for(i in 1:N){
         error <- rt(P3, 5)/sqrt(rchisq(P3, 5)/3)
         Y[(P1+P2+1):(P1+P2+P3),i]<-theta[,i]+error
      }
 
   if(Type == 4)
      for(i in 1:N){
         error <- rt(P3, 5)/(rchisq(P3, 5)/3)
         Y[(P1+P2+1):(P1+P2+P3),i]<-theta[,i]+error
      }

   if(Type == 5)
      for(i in 1:N){
         error <- rchisq(P3, 1)
         Y[(P1+P2+1):(P1+P2+P3),i]<-theta[,i]+error
      }


   C<-coef_AC*A + coef_BC*B + coef_DC*D + coef_BDC*(B*D) + rnorm(N, 0, sqrt(var_C))
   theta<-MU_C+LY_C%*%C
   for(i in 1:N) Y[(P1+P2+P3+1):(P1+P2+P3+P4),i]<-mvrnorm(1, mu=theta[,i], Sigma=PSX_C)

   write(Y,file= paste('Sample_for_Mplus_', rep, '.dat', sep = ''), ncol=NY, sep="\t", append=T) # the data save will be t(Y), N*NY
   print(rep)

}# end of rep
