# Supplementary material for: Integration of Moderation and Mediation in a Latent Variable Framework: A Comparison of Estimation Approaches for the Second-Stage Moderated Mediation Model
Source: Front Psychol. 2020 Sep 10;11:2167. doi: 10.3389/fpsyg.2020.02167 (PMC7511593; doi:10.3389/fpsyg.2020.02167)
Supplement: Supplementary file 1 [file Data_Sheet_1.ZIP › r_code_sub/data_gen/def_con.R]

NR<-1000                       # number of replication in simulation study
N<-100                       # sample size in each replication

P1<-3                        # number of indicators in A, IV
P2<-4                        # number of indicators in B, mediator
P3<-3                        # number of indicators in D, moderator
P4<-4                        # number of indicators in C, DV

Type<-1                     # 1 is normal distribution
                             # 2 is uniform distribution
                             # 3 is symmetric and moderately leptokurtic (K1)
                             # 4 is symmetric and highly leptokurtic (K2)
                             # 5 is skewed and moderately leptokurtic


NY<-P1+P2+P3+P4  

Y<-array(0, dim=c(NY, N))
