# Supplementary material for: Integration of Moderation and Mediation in a Latent Variable Framework: A Comparison of Estimation Approaches for the Second-Stage Moderated Mediation Model
Source: Front Psychol. 2020 Sep 10;11:2167. doi: 10.3389/fpsyg.2020.02167 (PMC7511593; doi:10.3389/fpsyg.2020.02167)
Supplement: Supplementary file 1 [file Data_Sheet_1.ZIP › r_code_sub/data_gen/true.R]

var_A<-1.0     # variance of factor A, IV
var_D<-1.0     # variance of factor D, moderator

var_B<-0.36    # residual variance of factor B, mediator
var_C<-0.36    # residual variance of factor C, DV


LY_A<-matrix(c(1.0, 0.65, 0.72), P1, 1, byrow = T)  # factor loadings
MU_A<-c(0.5, 0.5, 0.5)                                        # intercept
PSX_A<-diag(c(0.36, 0.36, 0.36))                              # variace of measruement error


coef_AB<-0.75     # regression coefficient of A -> B
LY_B<-matrix(c(1.0, 0.81, 0.53, 0.66), P2, 1, byrow=T)
MU_B<-c(0.5, 0.5, 0.5, 0.5)
PSX_B<-diag(c(0.36, 0.36, 0.36, 0.36))


LY_D<-matrix(c(1.0, 0.83, 0.79), P3, 1, byrow=T)
MU_D<-c(0.5, 0.5, 0.5)
PSX_D<-diag(c(0.36, 0.36, 0.36)) 


coef_AC<-0.3      # regression coefficient of A -> C
coef_BC<-0.56     # regression coefficient of B -> C
coef_DC<-0.48     # regression coefficient of D -> C
coef_BDC<-0   # regression coefficient of BD-> C


LY_C<-matrix(c(1.0, 0.68, 0.75, 0.83), P4, 1, byrow=T)
MU_C<-c(0.5, 0.5, 0.5, 0.5)
PSX_C<-diag(c(0.36, 0.36, 0.36, 0.36))
