# Supplementary material for: Integration of Moderation and Mediation in a Latent Variable Framework: A Comparison of Estimation Approaches for the Second-Stage Moderated Mediation Model
Source: Front Psychol. 2020 Sep 10;11:2167. doi: 10.3389/fpsyg.2020.02167 (PMC7511593; doi:10.3389/fpsyg.2020.02167)
Supplement: Supplementary file 1 [file Data_Sheet_1.ZIP › r_code_sub/mplus_gen/write_mplus_cpi.r]

 
 
mplus_cpi<-function(b3, adcor, bootstrap = T)
{
## adcor: correlation between A and D
if(bootstrap)
{
	cpiname = "cpi_ind_boot.inp"
}else{
	cpiname = "cpi_ind.inp"
}


if(file.exists(cpiname))
{
 file.remove(cpiname)
}


## generate input file

cat(
	"TITLE:	LMS",
	"\nDATA: FILE IS ex12.61replist.dat;", "",
	file = paste(cpiname, sep = ''), append = T)

cat(
	"\n",
	"TYPE=MONTECARLO;",
	"\n VARIABLE:\n",
	"\t NAMES = A1-A3 B1-B4 D1-D3 C1-C4;\n",
	"\t USEV = A1-A3 B1-B4 D1-D3 C1-C4 int1-int3;\n",
	file = paste(cpiname, sep = ''), append = T)

### new
cat(
	"DEFINE:
	\t CENTER A1-A3 B1-B4 D1-D3 C1-C4(GRANDMEAN);
	\t int1=B1*D1;
	\t int2=B2*D2;
	\t int3=B4*D3;
	\t !CENTER A1-A3 B1-B4 D1-D3 C1-C4 int1-int3(GRANDMEAN);\n",
	file = paste(cpiname, sep = ''), append = T)


cat(
	"ANALYSIS:\n\t",
	file = paste(cpiname, sep = ''), append = T)
	
if (bootstrap)
{
	cat(
		"ESTIMATOR = ML;\n\t",
		"BOOTSTRAP = 100;\n",
		file = paste(cpiname, sep = ''), append = T)

}else{
	cat(
		"ESTIMATOR = ML;\n\t",
		"INFORMATION = Expected;\n\t",
		file = paste(cpiname, sep = ''), append = T)
}


cat(
	"\n MODEL:\n\t",
	"A BY A1 A2*0.65 A3*0.72; 
	\t B BY B1 B2*0.81 B3*0.53 B4*0.66(r1-r4); 
	\t C BY C1 C2*0.68 C3*0.75 C4*0.83; 
	\t D BY D1 D2*0.83 D3*0.79(r5-r7);
	\t C ON A*0.3(c) 
	\t\t B*0.56(b1) 
	\t\t D*0.48(b2); 
	\t B ON A*0.75(a);
	\t int BY int1 int2 int3(r8-r10);\n\t",
	paste0("C ON int*",b3,"(b3);\n\t"),
	paste0("A WITH D*", adcor ,"(c1);\n\t"),
	"[A1-A3@0 B1-B4@0 D1-D3@0 C1-C4@0];\n\t",
	"A1-A3*0.36; 
	\t B1-B4*0.36; 
	\t D1-D3*0.36; 
	\t C1-C4*0.36; 

	\t B*0.36; 
	\t C*0.36; 
	\t A*1.0; 
	\t D*1.0; \n\t",
	"[int](m);
    \t B(v1);
    \t D(v2);
    \t A(V3);
    \t int(v4);
    \t B1-B2 B4(ev1-ev3);
    \t D1-D3(ev4-ev6);
    \t int1-int3(ev7-ev9); \n\t",
	file = paste(cpiname, sep = ''), append = T)
	


ind1true = 0.75*0.56 + 0.75*b3*1
ind2true = 0.75*0.56
ind3true = 0.75*0.56 - 0.75*b3*1 
indextrue = 0.75*b3


cat(
	"\n MODEL CONSTRAINT: \n\t",
	"!r8=r1*r5;
	\t r9=r2*r6;
	\t r10=r4*r7;
	\t !E(BD)=r1*cov(B,D)
	\t m=a*c1;
	\t !(r1^2*var(A)+var(B)+（r1*cov(A,D)）^2)
	\t v4=(a**2*v3+v1)*(v2)+(a*c1)*(a*c1);
	\t ev7=(a*a*v3+v1)*ev4+v2*ev1+ev1*ev4;
	\t ev8=r2**2*(a*a*v3+v1)*ev5+r6**2*v2*ev2+ev2*ev5;
	\t ev9=r4**2*(a*a*v3+v1)*ev6+r7**2*v2*ev3+ev3*ev6; \n\n\t",
	file = paste(cpiname, sep = ''), append = T)

cat(
    paste0("NEW (ind1*",ind1true,"\n\t"),
	paste0("ind2*",ind2true,"\n\t"), 
	paste0("ind3*",ind3true,"\n\t"),
	paste0("index*",indextrue,");\n\t"),
	file = paste(cpiname, sep = ''), append = T)
cat(
    "ind1 = (a*b1 + a*b3*SQRT(v2));\n\t",
    "ind2 = (a*b1 + a*b3*0);\n\t",
	"ind3 = (a*b1 - a*b3*SQRT(v2));\n\t",
	"index = (a*b3);\n\t",
	file = paste(cpiname, sep = ''), append = T)


cat(
	"\n",
	"OUTPUT:  TECH8 TECH9 \t",
	file = paste(cpiname, sep = ''), append = T)

if (bootstrap)
{
	cat(
		"CINTERVAL(BOOTSTRAP)",";\n",
		file = paste(cpiname, sep = ''), append = T)
}


}
