# Supplementary material for: Integration of Moderation and Mediation in a Latent Variable Framework: A Comparison of Estimation Approaches for the Second-Stage Moderated Mediation Model
Source: Front Psychol. 2020 Sep 10;11:2167. doi: 10.3389/fpsyg.2020.02167 (PMC7511593; doi:10.3389/fpsyg.2020.02167)
Supplement: Supplementary file 1 [file Data_Sheet_1.ZIP › r_code_sub/mplus_gen/write_mplus_lms.r]

 
 
mplus_lms<-function(b3, adcor, bootstrap = F, Bayes = F)
{
## adcor: correlation between A and D
if(bootstrap)
{
	lmsname = "lms_ind_boot.inp"
}else if (Bayes){
	lmsname = "lms_bayes.inp"
}else{
	lmsname = "lms_ind.inp"
}


if(file.exists(lmsname))
{
 file.remove(lmsname)
}


## generate input file

cat(
	"TITLE:	LMS",
	"\nDATA: FILE IS ex12.61replist.dat;", "",
	file = paste(lmsname, sep = ''), append = T)

cat(
	"\n",
	"TYPE=MONTECARLO;",
	"\n VARIABLE:\n",
	"\t NAMES = A1-A3 B1-B4 D1-D3 C1-C4;\n",
	"\t USEV = A1-A3 B1-B4 D1-D3 C1-C4;\n",
	file = paste(lmsname, sep = ''), append = T)


cat(
	"ANALYSIS:\n\t",
	file = paste(lmsname, sep = ''), append = T)


if (Bayes){
	cat(
		"ESTIMATOR = BAYES;\n\t",
		"TYPE=RANDOM;\n\t",
		"BITERATIONS=(10000); \n\t",
		file = paste(lmsname, sep = ''), append = T)

}else{
	
	if (bootstrap)
	{
		cat(
			"ESTIMATOR = ML;\n\t",
			"BOOTSTRAP = 100;\n\t",
			file = paste(lmsname, sep = ''), append = T)
	}	

	cat(
		"ALGORITHM=INTEGRATION;\n\t",
		"TYPE=RANDOM;\n\t",
		file = paste(lmsname, sep = ''), append = T)
}


cat(
	"\n MODEL:\n\t",
	"A BY A1 A2*0.65 A3*0.72; 
	\t B BY B1 B2*0.81 B3*0.53 B4*0.66; 
	\t C BY C1 C2*0.68 C3*0.75 C4*0.83; 
	\t D BY D1 D2*0.83 D3*0.79; 
	\t C ON A*0.3(c) 
	\t\t B*0.56(b1) 
	\t\t D*0.48(b2); 
	\t B ON A*0.75(a);
	\t DXB|D XWITH B; \n\t",
	paste0("C ON DXB*",b3,"(b3);\n\t"),

	"[A1-A3*0.5 B1-B4*0.5 D1-D3*0.5 C1-C4*0.5]; 

	\t A1-A3*0.36; 
	\t B1-B4*0.36; 
	\t D1-D3*0.36; 
	\t C1-C4*0.36; 

	\t B*0.36; 
	\t C*0.36; 
	\t A*1.0; 
	\t D*1.0(e); \n\t",
	file = paste(lmsname, sep = ''), append = T)
	
cat(
	paste0("A WITH D*", adcor ,";\n\t"), ### simulation4变
	file = paste(lmsname, sep = ''), append = T)

ind1true = 0.75*0.56 + 0.75*b3*1
ind2true = 0.75*0.56
ind3true = 0.75*0.56 - 0.75*b3*1 
indextrue = 0.75*b3


cat(
	"\n MODEL CONSTRAINT: \n\t",
    paste0("NEW (ind1*",ind1true,"\n\t"),
	paste0("ind2*",ind2true,"\n\t"), 
	paste0("ind3*",ind3true,"\n\t"),
	paste0("index*",indextrue,");\n\t"),
	file = paste(lmsname, sep = ''), append = T)
cat(
    "ind1 = (a*b1 + a*b3*SQRT(e));\n\t",
    "ind2 = (a*b1 + a*b3*0);\n\t",
	"ind3 = (a*b1 - a*b3*SQRT(e));\n\t",
	"index = (a*b3);\n\t",
	file = paste(lmsname, sep = ''), append = T)


cat(
	"\n",
	"OUTPUT:  TECH8 TECH9 \t",
	file = paste(lmsname, sep = ''), append = T)

if (bootstrap)
{
	cat(
		"CINTERVAL(BOOTSTRAP)",";\n",
		file = paste(lmsname, sep = ''), append = T)
}


}
