# Supplementary material for: Integration of Moderation and Mediation in a Latent Variable Framework: A Comparison of Estimation Approaches for the Second-Stage Moderated Mediation Model
Source: Front Psychol. 2020 Sep 10;11:2167. doi: 10.3389/fpsyg.2020.02167 (PMC7511593; doi:10.3389/fpsyg.2020.02167)
Supplement: Supplementary file 1 [file Data_Sheet_1.ZIP › r_code_sub/mplus_gen/write_mplus_reg.r]

 
 
mplus_reg<-function(b3, adcor, bootstrap = T, Bayes = F)
{
## adcor: correlation between A and D
if(bootstrap)
{
	regname = "reg_ind_boot.inp"
}else if (Bayes){
	regname = "reg_bayes.inp"
}else{
	regname = "reg_ind.inp"
}


if(file.exists(regname))
{
 file.remove(regname)
}


## generate input file

cat(
	"TITLE:	LMS",
	"\nDATA: FILE IS ex12.61replist.dat;", "",
	file = paste(regname, sep = ''), append = T)

cat(
	"\n",
	"TYPE=MONTECARLO;",
	"\n VARIABLE:\n",
	"\t NAMES = A1-A3 B1-B4 D1-D3 C1-C4;\n",
	"\t USEV = A B D C DB;\n",
	file = paste(regname, sep = ''), append = T)

cat(
	"DEFINE:
	A=(A1+A2+A3)/3;
	B=(B1+B2+B3+B4)/4;
	D=(D1+D2+D3)/3;
	C=(C1+C2+C3+C4)/4;
	CENTER B D(GRANDMEAN);
	DB=D*B; \n\n",
	file = paste(regname, sep = ''), append = T)

cat(
	"ANALYSIS:\n\t",
	file = paste(regname, sep = ''), append = T)
	
if (Bayes)
{
	cat(
		"ESTIMATOR = BAYES;\n\t",
		"BITERATIONS=(10000); \n\t",
		file = paste(regname, sep = ''), append = T)

}else{
	cat(
		"ESTIMATOR = ML;\n\t",
		"BOOTSTRAP = 100;\n",
		file = paste(regname, sep = ''), append = T)
}

cat(
	"\n MODEL:\n\t",
	"C ON A*0.3(c) 
	\t\t B*0.56(b1) 
	\t\t D*0.48(b2); 
	\t B ON A*0.75(a);\n\t",
	paste0("C ON DB*",b3,"(b3);\n\t"),
	"D*1(e)",
	file = paste(regname, sep = ''), append = T)

if (adcor != 0)
{
	cat(
		";\n\t",
		paste0("A WITH D*", adcor ,";\n\t"), ### simulation4变
		file = paste(regname, sep = ''), append = T)
}

ind1true = 0.75*0.56 + 0.75*b3*1
ind2true = 0.75*0.56
ind3true = 0.75*0.56 - 0.75*b3*1 
indextrue = 0.75*b3


cat(
	"\n MODEL CONSTRAINT: \n\t",
    paste0("NEW (ind1*",ind1true,"\n\t"),
	paste0("ind2*",ind2true,"\n\t"), 
	paste0("ind3*",ind3true,"\n\t"),
	paste0("index*",indextrue,");\n\t"),
	file = paste(regname, sep = ''), append = T)
cat(
    "ind1 = (a*b1 + a*b3*SQRT(e));\n\t",
    "ind2 = (a*b1 + a*b3*0);\n\t",
	"ind3 = (a*b1 - a*b3*SQRT(e));\n\t",
	"index = (a*b3);\n\t",
	file = paste(regname, sep = ''), append = T)


cat(
	"\n",
	"OUTPUT:  TECH8 TECH9 \t",
	file = paste(regname, sep = ''), append = T)

if (bootstrap)
{
	cat(
		"CINTERVAL(BOOTSTRAP)",";\n",
		file = paste(regname, sep = ''), append = T)
} 
 


}
