# Supplementary material for: Integration of Moderation and Mediation in a Latent Variable Framework: A Comparison of Estimation Approaches for the Second-Stage Moderated Mediation Model
Source: Front Psychol. 2020 Sep 10;11:2167. doi: 10.3389/fpsyg.2020.02167 (PMC7511593; doi:10.3389/fpsyg.2020.02167)
Supplement: Supplementary file 1 [file Data_Sheet_1.ZIP › r_code_sub/results_extract.r]

# estimators
### - LMS (MLR; ML + Bootstrap; Bayesian)
### - Path Analysis (ML + Bootstrap; Bayesian)
### - CPI (ML + Bootstrap)
### - UPI (ML + Bootstrap)

### Simulation Study 1 (7*4*3)
### - N = 100, 200, 500, 1000
### - b_3 = 0, 0.2, 0.4
### - normal distribution
### - good reliability & 0.6 reliability

### Simulation Study 2 (7*5)
### - N = 200
### - b_3 = 0.2
### - type1 - type5 distribution
### - x with z*0 & *0.3


## define filenames for setting work directory
filenames = c("E:/lms/simu1_high", 
	"E:/lms/simu1_lowreli", 
	"E:/lms/simu2_cor0", 
	"E:/lms/simu2_cor0.3")
filenames2 <- function(n, y3=0.2, simu, type=1){
	if (simu == 1)
	{
		wd = paste(paste('N=', n, sep = ''),
			paste('y3=', y3, sep = ''), sep = ' ')
	}else if (simu == 2){
		wd = paste(paste('type', type, sep = ''), paste('N=', n, sep = ''),
			paste('y3=', y3, sep = ''), sep = ' ')	
	}else if (simu == 3){
		wd = paste(paste('N=', n, sep = ''),
			paste('y3=', y3, sep = ''), sep = ' ')	
	}else if (simu == 4){
		wd = paste(paste('type', type, sep = ''), 
			paste('N=', n, sep = ''))		
	}
	
	return(wd)
}
library(MplusAutomation)


## define estimators 
## lms: lms with mlr estimation
## lms_boot: lms with bootstrapped se
## lms_bayes: lms with Bayesian estimation
## reg: path analysis
## reg_bayes: path analysis with Bayesian estimation
## cpi: constrained product indicator
## upi: unconstrained product indicator
estimator = c("lms", "lms_boot", "lms_bayes",
	"reg", "reg_bayes", "cpi", "upi")

## name of mplus output files
estimator_names = c("lms_ind.out", "lms_ind_boot.out",
	"lms_bayes.out", "reg_ind_boot.out",
	"reg_bayes.out", "cpi_ind_boot.out",
	"upi_ind_boot.out")

## parameters of interest
par = c("b3", "ind1", "ind2", "ind3", "index")

## conditions for simulation study 1
N1 =  c(100, 200, 500, 1000)
b31 = c(0, 0.2, 0.4)


### results for simulation study 1: relative bias, se/sd, mse, coverage, power
### extract from mplus output with mplusautomation package
colnames = c("simu", "N", "b3", "estimator", "par", 
	"rb", "sesd", "mse", "cover", "power")
results13 = array(999, dim = c(2*length(N1)*length(b31)*length(estimator)*length(par), 
	length(colnames)))
colnames(results13) = colnames 


k = 1
## extract results for each condition
for (simui in c(1,3))
{
for (ni in 1:length(N1))
{
for (b3i in 1:length(b31))		
{
	setwd(filenames[simui])
	wd = filenames2(N1[ni], b31[b3i], simui)
	setwd(wd)
	
	for (esti in 1:length(estimator))
	{
		
		
		temp = readModels(estimator_names[esti])$parameters$unstandardized
		
		## parameters of interest
		## b3
		if (esti == 4 || esti == 5)
		{
			loc_b3 = which(temp[,1] == "C.ON" & temp[,2] == "DB")
		}else if (esti == 6 || esti == 7) {
			loc_b3 = which(temp[,1] == "C.ON" & temp[,2] == "INT")
		}else{
			loc_b3 = which(temp[,1] == "C.ON" & temp[,2] == "DXB")
		}

		## moderated mediation index, indirect effects
		loc_ind =  which(temp[,1] == "New.Additional.Parameters")

		## all the parameters of interest
		loc = c(loc_b3, loc_ind)
		
		for (pari in 1:length(par))
		{
			## save the features of this condition
			results13[k, 1] = simui
			results13[k, 2] = N1[ni]
			results13[k, 3] = b31[b3i]
			results13[k, 4] = estimator[esti]
			results13[k, 5] = par[pari]
			
			## check whether the population value of this parameter is zero and extract relative bias
			if(b3i == 1 && pari == 1)
			{
				results13[k, 6] = temp[loc[pari], 4]
			}else if(b3i == 1 && pari == 5){
				results13[k, 6] = temp[loc[pari], 4]
			}else{
				results13[k, 6] = (temp[loc[pari], 4]-temp[loc[pari], 3])/temp[loc[pari], 3]
			}
			

			results13[k, 7] = temp[loc[pari], 6]/temp[loc[pari], 5]			
			results13[k, 8] = temp[loc[pari], 7]
			results13[k, 9] = temp[loc[pari], 8]
			results13[k, 10] = temp[loc[pari], 9]			
			

			
			k = k + 1
		}
	
	}
}
}
}


setwd("E:/lms/Results")
write.table(results13, "results13.dat", col.names = TRUE, row.names = FALSE, sep = "\t")
 

### results for simulation study 2
 
colnames24 = c("simu", "N", "b3", "type", "estimator", "par", 
	"rb", "sesd", "mse", "cover", "power") 
results24 = array(0, dim = c(2*length(N2)*length(b32)*length(estimator)*length(par)*length(type), 
	length(colnames24)))
colnames(results24) = colnames24

k = 1
## conditions for simulation study 2
N2 = c(200)
b32 = c(0.2)
type = c(1:5)

for (simui in c(2,4))
{
for (typei in 1:length(type))
{

	setwd(filenames[simui])
	wd = filenames2(N2[1], b32[1], simui, type[typei])
	setwd(wd)
	
	for (esti in 1:length(estimator))
	{
		
		temp = readModels(estimator_names[esti])$parameters$unstandardized
		if (esti == 4 || esti == 5)
		{
			loc_b3 = which(temp[,1] == "C.ON" & temp[,2] == "DB")
		}else if (esti == 6 || esti == 7) {
			loc_b3 = which(temp[,1] == "C.ON" & temp[,2] == "INT")
		}else{
			loc_b3 = which(temp[,1] == "C.ON" & temp[,2] == "DXB")
		}
		loc_ind =  which(temp[,1] == "New.Additional.Parameters")
		loc = c(loc_b3, loc_ind)
		
		for (pari in 1:length(par))
		{
			results24[k, 1] = simui
			results24[k, 2] = N2[1]
			results24[k, 3] = b32[1]
			results24[k, 4] = type[typei]			
			results24[k, 5] = estimator[esti]
			results24[k, 6] = par[pari]
			

			results24[k, 7] = (temp[loc[pari], 4]-temp[loc[pari], 3])/temp[loc[pari], 3]

			
			results24[k, 8] = temp[loc[pari], 6]/temp[loc[pari], 5]
			results24[k, 9] = temp[loc[pari], 7]
			results24[k, 10] = temp[loc[pari], 8]
			results24[k, 11] = temp[loc[pari], 9]
			
			k = k + 1
		}
	
	}
}
}


setwd("E:/lms/Results")
write.table(results24, "results24.dat", sep = '\t', col.names = TRUE, row.names = FALSE)
 
 


#### results of reliability

filenames = c("E:/lms/simu1_high", 
	"E:/lms/simu1_lowreli", 
	"E:/lms/simu2_cor0", 
	"E:/lms/simu2_cor0.3")
filenames2 <- function(n, y3=0.2, simu, type=1){
	if (simu == 1)
	{
		wd = paste(paste('N=', n, sep = ''),
			paste('y3=', y3, sep = ''), sep = ' ')
	}else if (simu == 2){
		wd = paste(paste('type', type, sep = ''), paste('N=', n, sep = ''),
			paste('y3=', y3, sep = ''), sep = ' ')	
	}else if (simu == 3){
		wd = paste(paste('N=', n, sep = ''),
			paste('y3=', y3, sep = ''), sep = ' ')	
	}else if (simu == 4){
		wd = paste(paste('type', type, sep = ''), 
			paste('N=', n, sep = ''))		
	}
	
	return(wd)
}
library(MplusAutomation)
library(psych)

estimator = c("lms", "lms_boot", "lms_bayes",
	"reg", "reg_bayes", "cpi", "upi")
estimator_names = c("lms_ind.out", "lms_ind_boot.out",
	"lms_bayes.out", "reg_ind_boot.out",
	"reg_bayes.out", "cpi_ind_boot.out",
	"upi_ind_boot.out")
par = c("b3", "ind1", "ind2", "ind3", "index")
N1 =  c(100, 200, 500, 1000)
b31 = c(0, 0.2, 0.4)
N2 = c(200)
b32 = c(0.2)
type = c(1:5)


relia_all = array(999, dim = c(34, 12))
colnames(relia_all) = c("simu","N","b3","type","x","xse","m","mse","z","zse","y","yse")

k = 1
for (simui in c(1,3))
{
if (simui == 3)
{
	N1 =  c(100, 200, 500)
}
for (ni in 1:length(N1))
{
for (b3i in 1:length(b31))
{
	relia = array(999, dim = c(1000, 4))
	colnames(relia) = c("x","m","z","y")
	setwd(filenames[simui])
	wd = filenames2(N2[1], b32[1], simui)
	setwd(wd)

for (i in 1:1000)
{
	dat = read.table(paste0('Sample_for_Mplus_',i,'.dat'),header = F)
	datx = dat[,1:3]
	datm = dat[,4:7]
	datz = dat[,8:10]
	daty = dat[,11:14]
	relia[i,1] = as.numeric(alpha(datx, check.keys = F)$total[1])
	relia[i,2] = as.numeric(alpha(datm, check.keys = F)$total[1])
	relia[i,3] = as.numeric(alpha(datz, check.keys = F)$total[1])
	relia[i,4] = as.numeric(alpha(daty, check.keys = F)$total[1])
}

relia_all[k, 1] = simui
relia_all[k, 2] = N1[ni]
relia_all[k, 3] = b31[b3i]
relia_all[k, 4] = 1

for (j in 1:4)
{
	relia_all[k, 2*j+3] = mean(relia[,j])
	relia_all[k, 2*j+4] = sd(relia[,j])
}
k = k+1
}}}


N2 = c(200)
b32 = c(0.2)
type = c(1:5)

for (simui in c(2,4))
{
for (typei in 1:length(type))
{

	setwd(filenames[simui])
	wd = filenames2(N2[1], b32[1], simui, type[typei])
	setwd(wd)
		
	relia = array(999, dim = c(1000, 4))
	colnames(relia) = c("x","m","z","y")

	ivector = c(1:1000)
	if(simui == 2 && typei == 4)
	{	
		ivector = c(1,3:1000)	
	}
	for (i in ivector)
	{
		dat = read.table(paste0('Sample_for_Mplus_',i,'.dat'),header = F)
		datx = dat[,1:3]
		datm = dat[,4:7]
		datz = dat[,8:10]
		daty = dat[,11:14]
		relia[i,1] = as.numeric(alpha(datx, check.keys = F)$total[1])
		relia[i,2] = as.numeric(alpha(datm, check.keys = F)$total[1])
		relia[i,3] = as.numeric(alpha(datz, check.keys = F)$total[1])
		relia[i,4] = as.numeric(alpha(daty, check.keys = F)$total[1])
	}

	relia_all[k, 1] = simui
	relia_all[k, 2] = 200
	relia_all[k, 3] = 0.2
	relia_all[k, 4] = typei

	for (j in 1:4)
	{
		relia_all[k, 2*j+3] = mean(relia[,j])
		relia_all[k, 2*j+4] = sd(relia[,j])
	}
	k = k+1
}
}


setwd("E:/lms/Results")
write.table(relia_all,'reliability.dat',sep='\t',col.names=TRUE, row.names=FALSE)


## results of completion rates for simulation study 1

filenames = c("E:/lms/simu1_high", 
	"E:/lms/simu1_lowreli", 
	"E:/lms/simu2_cor0", 
	"E:/lms/simu2_cor0.3")
filenames2 <- function(n, y3=0.2, simu, type=1){
	if (simu == 1)
	{
		wd = paste(paste('N=', n, sep = ''),
			paste('y3=', y3, sep = ''), sep = ' ')
	}else if (simu == 2){
		wd = paste(paste('type', type, sep = ''), paste('N=', n, sep = ''),
			paste('y3=', y3, sep = ''), sep = ' ')	
	}else if (simu == 3){
		wd = paste(paste('N=', n, sep = ''),
			paste('y3=', y3, sep = ''), sep = ' ')	
	}else if (simu == 4){
		wd = paste(paste('type', type, sep = ''), 
			paste('N=', n, sep = ''))		
	}
	
	return(wd)
}
library(MplusAutomation)

estimator = c("lms", "lms_boot", "lms_bayes",
	"reg", "reg_bayes", "cpi", "upi")
estimator_names = c("lms_ind.out", "lms_ind_boot.out",
	"lms_bayes.out", "reg_ind_boot.out",
	"reg_bayes.out", "cpi_ind_boot.out",
	"upi_ind_boot.out")
par = c("b3", "ind1", "ind2", "ind3", "index")
N1 =  c(100, 200, 500, 1000)
b31 = c(0, 0.2, 0.4)
N2 = c(200)
b32 = c(0.2)
type = c(1:5)

colnames_com = c("simu", "N", "b3", "estimator", "rate")
completion13 = array(0, dim = c(2*length(N1)*length(b31)*length(estimator),5))
colnames(completion13) = colnames_com

k = 1
for (simui in c(1,3))
{
if (simui == 3)
{
	N1 =  c(100, 200, 500)
}
for (ni in 1:length(N1))
{
for (b3i in 1:length(b31))		
{

	setwd(filenames[simui])
	wd = filenames2(N1[ni], b31[b3i], simui)
	setwd(wd)
	
	for (esti in 1:length(estimator))
	{
		if (esti == 3)
		{
			temp = read.csv(estimator_names[esti])[55,1]
			temp2 = as.character(temp)
			temp3 = substring(temp2, (nchar(temp2)-3), nchar(temp2))
			temp4 = as.numeric(temp3)
			completion13[k, 5] = temp4

		}else{
			temp = readModels(estimator_names[esti])$summaries$BIC_NumComputations
			completion13[k, 5] = as.numeric(temp)
		}
		
		completion13[k, 1] = simui
		completion13[k, 2] = N1[ni]
		completion13[k, 3] = b31[b3i]
		completion13[k, 4] = estimator[esti]
		
		
		
		k = k + 1
	}
	


}}}


setwd("E:/lms/Results")
write.table(completion13,'completion13.dat',sep='\t',col.names=TRUE, row.names=FALSE)

## results of completion rates for simulation study 2

N2 = c(200)
b32 = c(0.2)
type = c(1:5)
colnames_com = c("simu", "N", "b3", "type", "estimator", "rate")
completion24 = array(0, dim = c(2*length(type)*length(b32)*length(estimator),6))
colnames(completion24) = colnames_com


k = 1

for (simui in c(2,4))
{
for (typei in 1:length(type))
{

	setwd(filenames[simui])
	wd = filenames2(N2[1], b32[1], simui, type[typei])
	setwd(wd)
	
	for (esti in 1:length(estimator))
	{
		
		if (esti == 3)
		{
			temp = read.csv(estimator_names[esti])[55,1]
			temp2 = as.character(temp)
			temp3 = substring(temp2, (nchar(temp2)-3), nchar(temp2))
			temp4 = as.numeric(temp3)
			completion24[k, 6] = temp4
		}else{
			temp = readModels(estimator_names[esti])$summaries$BIC_NumComputations
			completion24[k, 6] = as.numeric(temp)
		}
		completion24[k, 1] = simui
		completion24[k, 2] = N2[1]
		completion24[k, 3] = b32[1]
		completion24[k, 4] = type[typei]			
		completion24[k, 5] = estimator[esti]
		
		k = k + 1
}}}

setwd("E:/lms/Results")
write.table(completion24,'completion24.dat',sep='\t',col.names=TRUE, row.names=FALSE)
